# Supplementary material for: A mitochondrial genome phylogeny of voles and lemmings (Rodentia: Arvicolinae): Evolutionary and taxonomic implications
Source: PLoS One. 2021 Nov 19;16(11):e0248198. doi: 10.1371/journal.pone.0248198 (PMC8604340; doi:10.1371/journal.pone.0248198)
Supplement: S1 Table — (XLSX) [file pone.0248198.s004.xlsx]

## Sheet: Лист1
S1 Table. Material, GenBank accession numbers, tissue ID numbers in the collection of the Zoological Institute RAS and mitogenome characteristics
Tribe	Genus	Species	Biosample accession No	Genbank accession No	Tissue ID ZISP	Voucher number	Geographic origin and sample origin	Sample contributor/acknowledgement	Nucleotide composition %				GC count	GC skew	Length, bp	References
									T	A	C	G
Arvicolini	Arvicola	A. amphibius	SAMN14591403	MT381921	1048	ZISP 97411	Russia: Kemerovskaya Region		30	31.6	25.8	12.6	38.687	-0.333	16,085	current study
	Agricola	A. agrestis		NC_041250					27.9	30.8	27.9	13.4	35.6463	-0.333333	16,297	Jiang et al., 2018
	Alexandromys	A. fortis		NC_015241					27.1	30.8	28.9	13.1	36.5007	-0.367137	16,310	unpublished
		A. kikuchii		NC_003041					27	30.7	28.9	13.4	36.6585	-0.347826	16,312	Lin et al., 2002
	Blanfordimys	B. juldaschi	SAMN13341612	MT381927	2703		Tajikistan: Zebon		27.5	31.1	28.3	13.1	36.0653	-0.333333	16,378	current study
	Chionomys	C. gud	SAMN13341613	MT381928	1115		Central Caucasus, ZMMU	Bannikova A	29.9	31.5	25.8	12.8	33.9483	-0.301163	16,278	current study
		C. nivalis	SAMN13341614	MT381934	2737		Turkey: Central Taurus		28	31	27.7	13.3	35.6735	-0.317627	16,296	current study
	Iberomys	I. cabrerae	SAMN13341629	MT381938	3408		Institute of Cytology and Genetics, Siberian Branch RAS, Novosibirsk	Grafodatskiy A.	27.4	29.6	28.5	14.4	37.1429	-0.318111	16,327	current study
	Lasiopodomys	L. brandtii	SAMN13341625	MT381936	1207		Mongolia: Ulan-Bator		28.5	30.2	27.3	14	35.9891	-0.303337	16,315	current study
		L. gregalis	SAMN13341621	MT381937	4872		Russia: Novosibirsk Region		27.5	30.2	28.3	14	36.6912	-0.333333	16,297	current study
		L. mandarinus		NC_025283					28.4	30.5	27.8	13.3	36.1088	-0.358571	16,375	Cong et al., 2016
		L. raddei	SAMN13341624	MT381929	4869		Russia: Transbaikal Region		28	30.2	28.1	13.7	36.1959	-0.325758	16,317	current study
	Microtus	M. arvalis		NC_038176					28.3	30.7	27.5	13.6	35.5864	-0.3125	16,285	Folkertsma et al., 2018
		M. guentheri	SAMN13341635	MT381935	2723		Turkey: Central Taurus		28.6	31.1	27	13.3	34.3238	-0.317627	16,342	current study
		M. levis		NC_008064					28.5	30.9	27.2	13.4	35.2327	-0.333333	16,283	Triant, DeWoody, 2006
		M. socialis	SAMN13341634	MT381932	1043		Russia: Kalmykiya		27.9	31	27.8	13.3	35.717	-0.30602	16,339	current study
	Mynomes	M. californicus	SAMN13341630	MT381939	3412		Institute of Cytology and Genetics, Siberian Branch RAS, Novosibirsk	Grafodatskiy A.	28.3	31.3	27.5	12.8	35.0204	-0.347382	16,297	current study
		M. longicaudus	SAMN13341633	MT381942	2011		Canada: Alberta	Borisenko A., Biodiversity Institute of Ontario	30.8	30.6	25.5	13	33.9537	-0.317627	16,303	current study
		M. miurus	SAMN13341631	MT381943	3411		Institute of Cytology and Genetics, Siberian Branch RAS, Novosibirsk	Grafodatskiy A.	27.7	30.8	27.9	13.6	35.9293	-0.333333	16,294	current study
		M. ochrogaster		NC_027945					27.8	31	28.1	13.1	35.8204	-0.347382	16,292	Cao et al., 2016
		M. richardsoni	SAMN13341632	MT381944	3409		Institute of Cytology and Genetics, Siberian Branch RAS, Novosibirsk	Grafodatskiy A.	28.4	31	27.6	13.1	35.2054	-0.308424	16,286	current study
	Neodon	N. fuscus		NC_040138					27.4	29.8	28.5	14.4	36.9197	-0.3176	16,328	Li et al., 2019
		N. irene		NC_016055					27.8	30.3	28.3	13.6	36.419	-0.314286	16,367	Fan et al., 2011
		N. sikimensis		NC_035503					27.4	31.5	28.3	12.8	35.8912	-0.333333	16,330	Zhang et al., 2016
	Proedromys	P. liangshanensis		NC_013563					27.3	31	28.2	13.4	36.3646	-0.333333	16,296	Hao et al., 2011
	Terricola	T. daghestanicus	SAMN13341637	MT381933	3777		Georgia: Abkhazia		28.5	30.8	27.4	13.3	35.2327	-0.333333	16,297	current study
		T. subterraneus		MN326850					28.2	30.9	27.6	13.3	35.4612	-0.314787	16,296	Bondareva, Abramson, 2020
Dicrostonychini	Dicrostonyx	D. groenlandicus		NC_034313					28.6	30.4	28	13	35.8204	-0.352146	16,341	Fedorov, Goropashnaya, 2016a
		D. hudsonius		NC_034307					28.4	30.3	28.3	13	35.9891	-0.333333	16,338	Fedorov, Goropashnaya, 2016a
		D. torquatus		NC_034646					28.8	30.6	27.8	12.7	35.5537	-0.351351	16,340	Fedorov, Goropashnaya, 2016b
	Phenacomys	P. intermedius	SAMN13341639	MT381941	2017		Canada: Alberta, Biodiversity Institute of Ontario	Borisenko A.	30.2	32.5	25.4	11.9	32.985	-0.316986	16,336	current study
Ellobiusini	Ellobius	E. fuscocapillus		MT483991					28.7	30.9	27.4	13	35.8803	-0.315789	16,388	Bondareva et al., 2020
		E. lutescens		MT483992					26.6	29.6	30	13.8	38.3347	-0.333333	16,435	Bondareva et al., 2020
		E. talpinus		MT483993					27.7	30.2	28.7	13.5	36.8163	-0.339744	16,367	Bondareva et al., 2020
Lagurini	Eolagurus	E. luteus	SAMN13341619	MT492448	1816		Kazakhstan: Zaisan		28.4	31.4	26.9	13.3	35.1782	-0.307413	16,354	current study
	Lagurus	L. lagurus	SAMN13341620	MT492449	5135		Russia: Novosibirsk Region		29.3	31.2	26.4	13.1	34.7864	-0.325758	16,362	current study
Lemmini	Lemmus	L. trimucronatus	SAMN13341627	MT381930	377	ZISP:93413	Russia: Chukotka		29.4	30.1	27	13.6	35.1401	-0.333333	16,344	current study
	Myopus	M. schisticolor	SAMN13341642	MT381931	793	ZISP:97133	Russia: Yakutia		28.3	30.6	28.1	13	35.9129	-0.35	16,339	current study
	Synaptomys	S. cooperi	SAMN13341641	MT492450	1363		Canada: Manitoba, Biodiversity Institute of Ontario	Borisenko A.	28.6	30.3	28.2	12.9	35.9184	-0.354419	16,355	current study
Clethrionomyini	Alticola	A. lemminus	SAMN13341606	MT381922	554		Russia: Chukotka	Dokuchaev E,	27.8	31	28.6	12.7	35.8041	-0.353571	16,343	current study
		A. macrotis	SAMN13341605	MT381923	3479	ZISP:100464	Russia: Buryatia		28.1	30.8	28.1	13	35.7714	-0.348837	16,355	current study
		A. olchonensis	SAMN13341610	MT381924	3124	ZISP:100048	Russia: Baikal, Olkhon		27.3	30.3	28.7	13.7	37.0177	-0.333333	16,403	current study
		A. strelzowi	SAMN13341611	MT381925	2564	ZISP:99435	Russia: Tuva		27.1	30.2	29	13.7	37.3224	-0.333333	16,420	current study
		A. tuvinicus	SAMN13341609	MT381926	2470	ZISP:99348	Russia: Tuva		27.5	30.1	28.7	13.7	34.5633	-0.285714	15,334	current study
	Caryomys	C. inez		KU200225					28.2	31.4	27.9	12.6	35.3905	-0.350675	16,354	Yu et al., 2016
	Clethrionomys	С. centralis	SAMN13341638	MT381940	692		Kazakhstan: Alma-Aty Region	Bannikova A	27.8	31.2	28.2	12.8	35.6898	-0.35	16,350	current study
		С. glareolus		NC_024538					28.3	31.1	27.8	12.9	35.483	-0.33	16,353	Bendová et al., 2016
		С. rutilus		MK482363					26.9	32.9	27	13.2	40.1473	-0.371	16.295	Jin et al., 2019
	Craseomys	C. regulus		JN629046					27.9	30.9	28.1	13	35.9129	-0.354839	16,379	Kim, Park, 2012
		C. rufocanus		NC_029477					27.2	31.5	29.2	12.1	-0.333	16.487	16,487	Lu et al., 2017
	Eothenomys	E. chinensis		NC_013571					27.9	31.2	27.9	12.9	35.7388	-0.316986	16,362	Yang et al., 2012
		E. melanogaster		NC_027418					27.7	31	28	13.3	36.0109	-0.319952	16,331	Chen et al., 2016
		E. miletus		NC_030330					27.2	30.9	28.5	13.3	36.4517	-0.35	16.344	Mu et al., 2019
Ondatrini	Ondatra	O. zibethicus		NC_036035					28.8	32.8	26.2	12.2	33.7578	-0.333333	16,348	Zhao et al., 2018
Prometeomyni	Prometheomys	P. schaposchnikowi	SAMN13341640	MW405261	5136		Georgia, Central Caucasian Ridge		28.3	30.5	28.2	13	36.9306	-0.370485	16,268	current study
incertae sedis	Dinaromys	D. bogdanovi	SAMN13341615	MT588182	1093		Slovenian Museum of Natural History	Buzan E.	28.6	30.7	27	13.7	35.5429	-0.316986	16,356	current study
	Hyperacrius	H. fertilis		MT433094					29.6	29.1	26.7	14.6	27.4667	-0.2	12,524	Abramson et al.,2020
	Lemmiscus	L. curtatus	SAMN14591404	MT598643	5369	ZISP:18299	USA: Esmeralda County, Nevada		28.7	30.3	27.6	13.4	36.7223	-0.284	16,347	current study
outgroup
	Akodon	A. montensis		NC_025746					29.5	29.4	28.2	12.9	35.6898	-0.348837	16,376	Vilela et al., 2014
	Cricetulus	C. griseus		NC_007936					32.3	32.3	22.8	12.6	31.7061	-0.265725	16,284	Partridge et al., 2007
		C. longicaudatus		NC_025330					32.5	31.4	23.1	13.1	32.3483	-0.246622	16,302	Zhang et al., 2016
		C. migratorius		NC_031802					30.8	28.8	27.3	13.1	35.3687	-0.304348	16,246	Ibis et al., 2018
	Urocricetus	U. kamensis		NC_024592					27.8	31.7	28.1	12.4	35.4068	-0.356471	16,270	Kang et al., 2016
	Peromyscus	P. megalops		NC_035613					28.9	33.6	25.5	12	33.0395	-0.333333	16,821	Sullivan et al., 2017
ZISP -Zoological Institute Russian Academy of Sciences, Saint-Petersburg; ZMMU - Zoological museum of Moscow State University
References
Abramson, N. I. et al. Phylogenetic relationships and taxonomic position of genus Hyperacrius (Rodentia: Arvicolinae) from Kashmir based on evidences from analysis of mitochondrial genome and study of skull morphology. Peer J 8:e10364 (2020). https://doi.org/10.7717/peerj.10364
Bendová, K., Marková, S., Searle, J. B. & Kotlík, P. The complete mitochondrial genome of the bank vole Clethrionomys glareolus (Rodentia: Arvicolinae). Mitochondrial DNA Part A 27, 111–112 (2016). https://doi.org/10.3109/19401736.2013.873927
Bondareva, O. V & Abramson, N. I. The complete mitochondrial genome of the common pine vole Terricola subterraneus (Arvicolinae, Rodentia). Mitochondrial DNA Part B 4, 3925–3926 (2019). https://doi.org/10.1080/23802359.2019.1687026
Bondareva, O. V et al. The complete mitochondrial genomes of three Ellobius mole vole species (Rodentia: Arvicolinae). Mitochondrial DNA Part B 5, 2485–2487 (2020). https://doi.org/10.1080/23802359.2020.1778567
Cao, W., Xia, Y., Dang, X. & Xu, Q. The first complete mitochondrial genome of the Microtus ochrogaster. Mitochondrial DNA Part A 27, 3682–3683 (2016). https://doi.org/10.3109/19401736.2015.1079854
Chen, S., Chen, G., Wei, H. & Wang, Q. Complete mitochondrial genome of the Père David’s Vole, Eothenomys melanogaster (Rodentia: Arvicolinae). Mitochondrial DNA. Part A, DNA mapping, Seq. Anal. 27, 2496–2497 (2016). https://doi.org/10.1080/02724634.1999.10011131
Cong, H. et al. Complete mitochondrial genome of the mandarin vole Lasiopodomys mandarinus (Rodentia: Cricetidae). Mitochondrial DNA Part A 27, 760–761 (2016). https://doi.org/10.3109/19401736.2014.915528
Fan, L. et al. Complete mitochondrial genome sequence of the Chinese scrub vole (Neodon irene). Mitochondrial DNA 22, 50 (2011). https://doi.org/10.3109/19401736.2011.603312
Fedorov, V. B. & Goropashnaya, A. V. Complete mitochondrial genomes of the North American collared lemmings Dicrostonyx groenlandicus Traill, 1823 and Dicrostonyx hudsonius Pallas, 1778 (Rodentia: arvicolinae). Mitochondrial DNA Part B 1, 878–879 (2016a). https://doi.org/10.1080/23802359.2016.1253041
Fedorov, V. B. & Goropashnaya, A. V. Complete mitochondrial genome of the Eurasian collared lemming Dicrostonyx torquatus Pallas, 1779 (Rodentia: Arvicolinae). Mitochondrial DNA Part B 1, 824–825 (2016b). https://doi.org/10.1080/23802359.2016.1247664
Folkertsma, R., Westbury, M. V, Eccard, J. A. & Hofreiter, M. The complete mitochondrial genome of the common vole, Microtus arvalis (Rodentia: Arvicolinae). Mitochondrial DNA Part B 3, 446–447 (2018). https://doi.org/10.1080/23802359.2018.1457994
Hao, H. et al. Complete mitochondrial genome of a new vole Proedromys liangshanensis (Rodentia: Cricetidae) and phylogenetic analysis with related species: are there implications for the validity of the genus Proedromys? Mitochondrial DNA 22, 28–34 (2011). https://doi.org/10.3109/19401736.2011.588220
İbiş, O., Kılıç, M., Özcan, S. & Tez, C. Genetic characterization of the Turkish gray hamster (Cricetulus migratorius) based on mitochondrial cytochrome b and 12S rRNA sequences. Mitochondrial DNA. Part A, DNA mapping, Seq. Anal. 29, 819–830 (2018). https://doi.org/10.1080/24701394.2017.1365849
Jiang, J.-Q., Wu, S.-X., Chen, J.-J. & Liu, C.-Z. Characterization of the complete mitochondrial genome of short-tailed field vole, Microtus agrestis. Mitochondrial DNA Part B 3, 845–846 (2018). https://doi.org/10.1080/23802359.2018.1467240
Jin Z.-M., Yu, C.-W. & Liu, Z. Sequencing and analysis of the complete mitochondrial genome of the northern red-backed vole (Myodes rutilus) from China. Mitochondrial DNA Part B 4:1, 1575–1577 (2019). https://doi.org/10.1080/23802359.2019.1602013
Kang, C. et al. The complete mitochondrial genome of Cricetulus kamensis (Rodentia: Cricetidae). Mitochondrial DNA Part A 27, 976–977 (2016). https://doi.org/10.3109/19401736.2014.926513
Kim, H. R. & Park, Y. C. The complete mitochondrial genome of the Korean red-backed vole, Myodes regulus (Rodentia, Murinae) from Korea. Mitochondrial DNA 23, 148–150 (2012). https://doi.org/10.3109/19401736.2012.660932
Lin, Y.-H., Waddell, P. J. & Penny, D. Pika and vole mitochondrial genomes increase support for both rodent monophyly and glires. Gene 294, 119–129 (2002). https://doi.org/10.1016/s0378-1119(02)00695-9
Mu, Y., Duan, Y., Di, Z., Wang, Z. & Wanlong, Z. The complete mitochondrial genome of the Yunnan red-backed vole Eothenomys miletus (Rodentia: Cricetidae) and its phylogeny. Mitochondrial DNA Part B 4, 1424–1425 (2019). https://doi.org/10.1080/23802359.2019.1598801
Partridge, M. A., Davidson, M. M. & Hei, T. K. The complete nucleotide sequence of Chinese hamster (Cricetulus griseus) mitochondrial DNA. DNA Seq. 18, 341–346 (2007). https://doi.org/10.1080/10425170601101287
Sullivan, K. A. M., Platt, R. N., Bradley, R. D. & Ray, D. A. Whole mitochondrial genomes provide increased resolution and indicate paraphyly in deer mice. BMC Zool. 2, 11 (2017). https://doi.org/10.1186/s40850-017-0020-3
Triant, D. A. & DeWoody, J. A. Accelerated molecular evolution in Microtus (Rodentia) as assessed via complete mitochondrial genome sequences. Genetica 128, 95–108 (2006). https://doi.org/10.1007/s10709-005-5538-6
Vilela, J. F., Mello, B., Voloch, C. M. & Schrago, C. G. Sigmodontine rodents diversified in South America prior to the complete rise of the Panamanian Isthmus. J. Zool. Syst. Evol. Res. 52, 249–256 (2014). https://doi.org/10.1111/jzs.12057
Yang, C. et al. Complete mitochondrial genome of the Chinese oriental vole Eothenomys chinensis (Rodentia: Arvicolinae). Mitochondrial DNA 23, 131–133 (2012). https://doi.org/10.3109/19401736.2012.660926
Yu, P., Kong, L., Li, Y., Cong, H. & Li, Y. Analysis of complete mitochondrial genome and its application to phylogeny of Caryomys inez (Rodentia: Cricetidae: Arvicolinae). Mitochondrial DNA Part B 1, 343–344 (2016). https://doi.org/10.1080/23802359.2016.1172275
Zhang, Q. et al. Characterization of the complete mitochondrial genome and phylogenetic relationship of Neodon sikimensis (Rodentia: Arvicolinae). Mitochondrial DNA Part B 1, 445–446 (2016). https://doi.org/10.1080/23802359.2016.1180561
Zhang, Z. et al. The complete mitochondrial genome of lesser long-tailed Hamster Cricetulus longicaudatus (Milne-Edwards, 1867) and phylogenetic implications. Mitochondrial DNA Part A 27, 1303–1304 (2016). DOI: 10.3109/19401736.2014.945567
Zhao, H., Qi, X. & Li, C. Complete mitochondrial genome of the muskrat (Ondatra zibethicus) and its unique phylogenetic position estimated in Cricetidae. Mitochondrial DNA Part B 3, 296–298 (2018). https://doi.org/10.1080/23802359.2017.1390402
