# Supplementary material for: A mitochondrial genome phylogeny of voles and lemmings (Rodentia: Arvicolinae): Evolutionary and taxonomic implications
Source: PLoS One. 2021 Nov 19;16(11):e0248198. doi: 10.1371/journal.pone.0248198 (PMC8604340; doi:10.1371/journal.pone.0248198)
Supplement: S2 Table — (XLSX) [file pone.0248198.s005.xlsx]

## Sheet: Partitions
S2 Table. Optimal partitioning schemes of the concatenated full and RY-coding alignments for mitochondrial protein-coding genes obtained using PartitionFinder for the subsequent Bayesian phylogenetic analys
Gene	Full aligment			RY-coding aligment
	Position 1	Position 2	Position 3	Position 1	Position 2	Position 3
ATP6	GTR+I+G	GTR+I+G	GTR+I+G	GTR+I+G	GTR+I+G	GTR+G
ATP8	GTR+I+G	GTR+I+G	GTR+I+G	GTR+I+G	GTR+I+G	GTR+G
COX1	GTR+I+G	GTR+I+G	GTR+I+G	GTR+I+G	GTR+I+G	GTR+G
COX2	GTR+I+G	GTR+I+G	GTR+I+G	GTR+I+G	GTR+I+G	GTR+G
COX3	GTR+I+G	GTR+I+G	GTR+I+G	GTR+I+G	GTR+I+G	GTR+G
CYTB	GTR+I+G	GTR+I+G	GTR+I+G	GTR+I+G	GTR+I+G	GTR+G
NAD1	GTR+I+G	GTR+I+G	GTR+I+G	GTR+I+G	GTR+I+G	GTR+G
NAD2	GTR+I+G	GTR+I+G	GTR+I+G	GTR+I+G	GTR+I+G	GTR+G
NAD3	GTR+I+G	GTR+I+G	GTR+I+G	GTR+I+G	GTR+I+G	GTR+G
NAD4	GTR+I+G	GTR+I+G	GTR+I+G	GTR+I+G	GTR+I+G	GTR+G
NAD4L	GTR+I+G	GTR+I+G	GTR+I+G	GTR+I+G	GTR+I+G	GTR+G
NAD5	GTR+I+G	GTR+I+G	GTR+I+G	GTR+I+G	GTR+I+G	GTR+G
NAD6	GTR+I+G	GTR+I+G	TRN+I+G	GTR+I+G	GTR+I+G	GTR+G
