# Supplementary material for: A mitochondrial genome phylogeny of voles and lemmings (Rodentia: Arvicolinae): Evolutionary and taxonomic implications
Source: PLoS One. 2021 Nov 19;16(11):e0248198. doi: 10.1371/journal.pone.0248198 (PMC8604340; doi:10.1371/journal.pone.0248198)
Supplement: S3 Table — Node labels correspond to Fig 2, ages are given in million years ago (Ma). FAD—age of the first appearance of the taxon in the fossil record (first appearance date). (XLSX) [file pone.0248198.s006.xlsx]

## Sheet: Лист1
S3 Table. Fossil calibrations used in dating analysis
Node labels correspond to Fig 2, ages are given in million years ago (Ma). FAD - age of the first appearance of the taxon in the fossil record (first appearance date).
Node	Constrained clade	Fossil species	FAD	Max age	Offset (95% HPD)	References
A	Arvicolinae	Pannonicola	7.00	10.00	7.0 (7.13-10.0)	Fejfar et al., 2011
B	Lemmini (Synaptomys vetus, L. europaeus)	Mictomys vetus, Lemmus europaeus	2020-02-03	7.00	3.2 (3.37-7.0)	Kowalski, 1977 Sukhov, 1976 Ruez & Gesler, 2016
C	Ondatrini + Dicrostonychini	Pliopotamys minor	4.13	7.00	4.13 (4.25-7.0)	Tomida, 1987 Cassiliano, 1999 Martin, 2008
D	Dicrostonychini (Dicrostonyx and Phenacomys)	Phenacomys Pliophenacomys	2020-04-02	5.00	2.4 (2.51-5.0)	Guthrie & Matthews, 1971; van Kolfschoten, Tesakov & Bell, 2018; Repenning et al., 1987
E	Dicrostonyx	Predicrostonyx hopkinsi	2020-08-01	5.00	1.8 (1.94-5.0)	Storer, 2004 Guthrie & Matthews, 1971
F	Ellobius s.str. / Bramus	Ellobius primigenius	2020-06-02	5.00	2.6 (2.67-5.0)	Lytchev, & Savinov, 1974 Tesakov, 2016
G	Lagurini	Prolagurus pannonicus Eolagurus argyropuloi - simplicidens Lagurodon	2020-05-02	5.00	2.5 (2.61-5.0)	Rekovets, 1994 Erbajeva et al., 2011
H	Allophaiomys (pliocaenicus)	Allophaiomys	2.03	3.00	2.03 (2.07-3.0)	Repenning, 1992
