# Supplementary material for: A mitochondrial genome phylogeny of voles and lemmings (Rodentia: Arvicolinae): Evolutionary and taxonomic implications
Source: PLoS One. 2021 Nov 19;16(11):e0248198. doi: 10.1371/journal.pone.0248198 (PMC8604340; doi:10.1371/journal.pone.0248198)
Supplement: S4 Table — Complete—the main variant of divergence dating analysis (Table 1); A-H—results of the analyses with alternate exclusion of calibrations (labels show what calibration was excluded). (XLSX) [file pone.0248198.s007.xlsx]

## Sheet: Лист2
S4 Table. Divergence time estimates for the major lineages within the subfamily Arvicolinae.
Complete - the main variant of divergence dating analysis (Table 1); A-H - results of the analyses with alternate exclusion of calibrations (labels show what calibration was excluded).
TMRCA	Complete	Calibrations excluded
		A	B	C	D	E	F	G	H
Arvicolinae + Cricetinae	11.31 (9.48-13.3)	9.45 (7.45-11.8)	11.46 (9.63-13.48)	11.49 (9.63-13.51)	11.38 (10.97-15.32)	10.99 (9.41-12.74)	11.51 (9.64-13.61)	11.23 (9.31-13.15)	11.48 (9.51-13.54)
Arvicolinae	7.36 (7.04-7.78)	6.09 (5.15-7.17)	7.41 (7.04-7.9)	7.43 (7.05-7.98)	7.41 (7.05-7.92)	7.27 (7.04-7.57)	7.42 (7.06-7.95)	7.38 (7.06-7.86)	7.43 (7.06-7.95)
Lemmini	4.81 (3.68-5.97)	4.16 (3.33-5.15)	5.27 (4.09-6.4)	4.86 (3.76-6.0)	4.8 (3.62-5.99)	4.82 (3.85-5.87)	4.84 (3.71-6.01)	4.75 (3.6-5.99)	4.91 (3.76-6.06)
Dicrostonychini + Ondatrini	5.85 (5.15-6.56)	4.92 (4.25-5.77)	5.88 (5.15-5.61)	6.04 (5.35-6.75)	6.0 (5.26-6.65)	5.75 (5.08-6.36)	5.93 (5.2-6.63)	5.88 (5.09-6.58)	5.92 (5.16-6.64)
Dicrostonychini	4.89 (4.08-5.7)	4.13 (3.26-4.97)	4.91 (1.84-2.2)	4.99 (4.21-5.87)	5.12 (4.34-5.98)	4.77 (3.97-5.58)	4.98 (4.16-5.76)	4.93 (4.06-5.76)	4.94 (4.09-5.79)
Clethrionomyini	4.02 (3.33-4.72)	3.4 (2.68-4.19)	4.05 (3.37-4.79)	4.08 (3.38-4.84)	4.1 (3.4-4.84)	3.83 (3.25-4.43)	4.08 (3.41-4.8)	4.03 (3.35-4.77)	4.09 (3.41-4.8)
(Ellobiusini + Dinaromys) / (Arvicolini + Lagurini)	6.2 (5.65-6.76)	5.19 (4.09-5.85)	6.24 (5.64-6.86)	6.31 (5.69-6.92)	6.29 (5.7-6.89)	6.09 (5.57-6.58)	6.3 (5.74-6.91)	6.24 (5.64-6.88)	6.32 (5.71-6.91)
Ellobiusini	4.97 (4.21-5.69)	4.12 (3.2-5.06)	5.01 (4.23-5.7)	5.06 (4.3-5.79)	5.05 (4.3-5.75)	4.93 (4.29-5.53)	5.13 (4.41-5.84)	4.97 (4.21-5.72)	5.06 (4.32-5.81)
Lagurini	3.1 (2.59-3.75)	2.91 (2.55-3.38)	3.12 (2.58-3.77)	3.13 (2.58-3.84)	3.16 (2.58-3.86)	3.08 (2.58-3.67)	3.17 (2.58-3.88)	3.29 (2.32-4.28)	3.12 (2.56-3.79)
Hyperacrius / Arvicolini	5.76 (5.2-6.34)	4.82 (4.03-5.68)	5.8 (5.19-6.41)	5.87 (5.22-6.45)	5.85 (5.29-6.49)	5.66 (5.15-6.19)	5.86 (5.28-6.47)	5.79 (5.2-6.43)	5.89 (5.3-6.51)
Arvicolini s.str.*	4.9 (4.33-5.47)	4.11 (4.03-5.68)	4.96 (4.38-5.53)	5.0 (4.44-5.63)	4.98 (4.45-5.57)	4.79 (4.3-5.32)	4.98 (4.43-5.55)	4.93 (4.32-5.52)	5.05 (4.47-5.61)
Chionomys + Lemmiscus	4.04 (3.3-4.74)	3.39 (2.6-4.21)	4.1 (3.36-4.76)	4.13 (3.4-4.84)	4.11 (3.38-4.78)	3.98 (3.28-4.54)	4.1 (3.36-4.78)	4.06 (3.28-4.78)	4.17 (3.42-4.87)
Chionomys	3.29 (2.5-4.04)	2.77 (1.95-3.55)	3.35 (2.62-4.09)	3.38 (2.62-4.17)	3.36 (2.6-4.09)	3.27 (2.58-3.94)	3.35 (2.58-4.11)	3.31 (2.47-4.06)	3.41 (2.6-4.12)
Proedromys /	4.32 (3.81-4.86)	3.65 (3.01-4.34)	4.38 (3.89-4.91)	4.4 (3.89-4.96)	4.39 (3.87-4.91)	4.21 (3.74-4.68)	4.4 (3.92-4.94)	4.35 (3.77-4.88)	4.45 (3.92-4.99)
Microtus** (Microtus, Sumeriomys Terricola, Blanfordimys, Agricola, Iberomys)	3.8 (3.31-4.3)	3.01 (2.44-3.64)	3.62 (3.14-4.12)	3.63 (3.12-4.13)	3.63 (3.15-4.11)	3.49 (3.03-3.93)	3.63 (3.17-4.12)	3.59 (3.09-4.12)	3.67 (3.19-4.21)
Mynomes	3.41 (2.89-3.91)	2.88 (2.29-3.47)	3.47 (2.96-4.0)	3.48 (2.96-4.01)	3.48 (2.97-3.98)	3.35 (2.89-3.79)	3.47 (2.98-3.97)	3.43 (2.88-3.94)	3.51 (3.01-4.06)
Microtus + Terricola	2.96 (2.46-3.5)	2.5 (1.97-3.13)	3.0 (2.47-3.5)	3.0 (2.46-3.49)	3.01 (2.48-3.52)	2.89 (2.44-3.38)	3.0 (2.45-3.47)	2.96 (2.41-3.5)	3.03 (2.5-3.56)
Microtus	1.87 (1.43-2.33)	1.58 (1.13-2.05)	1.9 (1.47-2.38)	1.88 (1.44-2.34)	1.89 (1.44-2.36)	1.8 (1.38-2.2)	1.89 (1.47-2.35)	1.88 (1.41-2.37)	1.92 (1.47-2.41)
Terricola	1.38 (0.89-1.93)	1.17 (0.71-1.64)	1.38 (0.86-1.88)	1.38 (0.92-1.86)	1.41 (0.92-1.92)	1.32 (0.89-1.8)	1.39 (0.9-1.88)	1.38 (0.93-1.9)	1.41 (0.97-1.93)
Iberomys + (Agricola + Blanfordimys)	3.18 (2.66-3.71)	2.67 (2.07-3.3)	3.23 (2.72-3.76)	3.24 (2.71-3.79)	3.24 (2.75-3.78)	3.12 (2.67-3.62)	3.24 (2.73-3.72)	3.2 (2.64-3.73)	3.27 (2.71-3.79)
Agricola + Blanfordimys	2.82 (2.26-3.35)	2.35 (1.73-2.97)	2.87 (2.34-3.44)	2.87 (2.29-3.42)	2.86 (2.34-3.42)	2.77 (2.26-3.27)	2.87 (2.32-3.36)	2.84 (2.27-3.41)	2.9 (2.31-3.46)
Neodon + (Alexandromys + Lasiopodomys)	3.92 (3.4-4.4)	3.3 (2.67-3.93)	3.97 (3.49-4.48)	3.99 (3.48-4.51)	3.98 (3.51-4.51)	3.82 (3.37-4.26)	3.98 (3.52-4.48)	3.94 (3.4-4.47)	4.03 (3.53-4.56)
Neodon	3.16 (2.58-3.76)	2.66 (2.01-3.3)	3.15 (2.53-3.71)	3.21 (2.6-3.81)	3.2 (2.59-3.81)	3.09 (2.58-3.6)	3.21 (2.63-3.78)	3.17 (2.49-3.77)	3.26 (2.65-3.89)
Alexandromys + Lasiopodomys	3.6 (3.12-4.09)	3.03 (2.47-3.67)	3.65 (3.16-4.14)	3.67 (3.19-4.21)	3.65 (3.15-4.14)	3.51 (3.07-3.96)	3.66 (3.17-4.16)	3.62 (3.05-4.11)	3.7 (3.2-4.22)
Lasiopodomys	3.09 (2.59-3.56)	2.58 (2.02-3.17)	3.13 (2.64-3.61)	3.14 (2.64-3.68)	3.13 (2.64-3.64)	3.02 (2.57-3.46)	3.13 (2.63-3.61)	3.1 (2.6-3.66)	3.17 (2.63-3.68)
Alexandromys	2.16 (1.55-2.81)	1.8 (1.14-2.42)	2.21 (1.56-2.81)	2.2 (1.56-2.82)	2.18 (1.54-2.8)	2.1 (1.49-2.65)	2.15 (1.54-2.82)	2.16 (1.53-2.81)	2.2 (1.52-2.85)

## Sheet: Лист4
	1&2 codon positions	3 codon position
Iss	0.163	0.598
Iss.cSym	0.815	0.809
T	133.507	27.931
DF	5846	3796
P	0	0
Iss.cAsym	0.571	0.555
T	83.473	5.762			1&2 codon positions	3 codon position
DF	5846	3796		Iss	0.163	0.598
P	0	0		Iss.cSym	0.815	0.809				Iss	Iss.cSym			P	Iss.cAsym			P
				T	133.507	27.931			1&2 codon positions	0.163	0.815			0	0.571			0
				DF	5846	3796			3 codon position	0.598	0.809			0	0.555			0
				P	0	0
				Iss.cAsym	0.571	0.555
				T	83.473	5.762
				DF	5846	3796
				P	0	0

## Sheet: Лист3
symmetrical		assimetrical
T	DF	T	DF
51.73	453	49.27	453
45.439	453	37.647	453
42.766	453	28.182	453
41.667	453	18.554	453
5.992	226	5.57	226
4.562	226	1.622	226
2.194	226	3.722	226
2.932	226	7.104	226
16.37	121	16.793	121
14.801	121	12.746	121
10.878	121	6.772	121
14.607	121	6.958	121
5.897	67	7.318	67
6.264	67	6.205	67
1.467	67	1.385	67
7.415	67	5.895	67
95.811	729	91.853	729
84.36	729	72.343	729
83.191	729	60.552	729
80.782	729	45.526	729
8.629	514	7.154	514
6.828	514	1.769	514
5.787	514	4.197	514
5.013	514	11.097	514
49.728	338	47.385	338
41.458	338	34.263	338
39.948	338	26.151	338
39.622	338	17.358	338
5.986	227	5.551	227
3.971	227	0.994	227
1.862	227	4.067	227
2.915	227	7.177	227
45.167	393	43.02	393
39.495	393	32.758	393
37.031	393	24.51	393
36.751	393	16.736	393
5.805	260	5.186	260
4.527	260	1.258	260
2.498	260	3.894	260
3.087	260	7.674	260
38.86	951	36.747	951
34.568	951	28.106	951
32.54	951	20.794	951
31.122	951	13.054	951
9.644	380	8.497	380
7.748	380	3.474	380
6.36	380	2.113	380
5.993	380	8.012	380
47.732	503	45.608	503
42.977	503	35.824	503
39.715	503	26.507	503
38.314	503	17.588	503
6.418	318	5.52	318
5.852	318	2.015	318
4.008	318	3.884	318
3.954	318	9.173	318
36.203	603	34.346	603
32.017	603	25.709	603
30.55	603	18.299	603
29.96	603	10.024	603
6.02	344	5.013	344
2.981	344	1.014	344
1.382	344	6.727	344
0.576	344	13.136	344
18.743	197	18.219	197
17.237	197	13.864	197
14.456	197	7.904	197
15.67	197	4.7	197
2.527	115	3.109	115
2.652	115	1.213	115
1.226	115	4.223	115
2.539	115	3.579	115
47.865	812	45.37	812
47.347	812	39.127	812
44.398	812	28.736	812
42.321	812	17.685	812
5.506	458	4.11	458
4.039	458	0.762	458
2.958	458	6.609	458
1.533	458	14.173	458
23.828	172	23.512	172
20.502	172	17.018	172
18.272	172	11.167	172
20.703	172	8.463	172
4.729	98	5.561	98
3.803	98	2.771	98
0.645	98	2.757	98
4.279	98	0.543	98
47.523	994	45.041	994
44.863	994	36.838	994
43.194	994	28.398	994
42.243	994	18.991	994
6.584	603	5.084	603
6.61	603	1.23	603
4.563	603	6.731	603
2.77	603	15.911	603
29.422	312	28.05	312
25.748	312	20.701	312
22.552	312	13.118	312
22.043	312	6.915	312
26.416	524	24.7	524
22.071	524	16.824	524
19.397	524	9.748	524
18.106	524	3.13	524
