# Supplementary material for: A mitochondrial genome phylogeny of voles and lemmings (Rodentia: Arvicolinae): Evolutionary and taxonomic implications
Source: PLoS One. 2021 Nov 19;16(11):e0248198. doi: 10.1371/journal.pone.0248198 (PMC8604340; doi:10.1371/journal.pone.0248198)
Supplement: S5 Table — Mitogenomes obtained in the current study are marked in bold, partial genes colored by yellow. Absent genes indicated with red color. The length of protein-coding genes is given in nucleotides. (XLSX) [file pone.0248198.s008.xlsx]

## Sheet: Лист1
S5 Table. Completeness of analyzed mitogenomes
Mitogenomes obtained in the current study are marked in bold, partial genes colored by yellow. Absent genes indicated with red color. The length of protein-coding genes is given in nucleotides.
Tribe	Genus	Species	ND1	ND2	COX1	COX2	ATP8	ATP6	COX3	ND3	ND4L	ND4	ND5	ND6	CYTB
Arvicolini	Arvicola	A. amphibius	955	1035	1545	684	204	681	784	348	297	1378	1812	525	1143
	Agricola	A. agrestis	955	1035	1545	684	204	681	784	348	297	1378	1812	525	1143
	Alexandromys	A. fortis	955	1035	1545	684	204	681	784	348	297	1378	1812	525	1143
		A. kikuchii	955	1035	1545	684	204	681	784	348	297	1378	1812	525	1143
	Blanfordimys	B. juldaschi	955	1035	1545	684	204	681	784	348	297	1378	1812	525	1143
	Chionomys	C. gud	955	1035	1545	684	204	681	784	348	297	1378	1812	525	1143
		C. nivalis	955	1035	1545	684	204	681	784	348	297	1378	1812	525	1143
	Iberomys	I. cabrerae	955	1035	1545	684	204	681	784	348	297	1378	1812	525	1143
	Lasiopodomys	L. brandtii	955	1035	1545	684	204	681	784	348	297	1378	1812	525	1143
		L. gregalis	955	1035	1545	684	204	681	784	348	297	1378	1812	525	1143
		L. mandarinus	955	1035	1545	684	204	681	784	348	297	1378	1812	525	1143
		L. raddei	955	1035	1545	684	204	681	784	348	297	1378	1812	525	1143
	Microtus	M. arvalis	955	1035	1545	684	204	681	784	348	297	1378	1812	525	1143
		M. guentheri	955	1035	1545	684	204	681	784	348	297	1378	1812	525	1143
		M. levis	955	1035	1545	684	204	681	784	348	297	1378	1812	525	1143
		M. socialis	955	1035	1545	684	204	681	784	348	297	1378	1812	525	1143
	Mynomes	M. californicus	955	1035	1545	684	204	681	784	348	297	1378	1812	525	1143
		M. longicaudus	955	1035	1545	684	204	681	784	348	297	1378	1812	525	1143
		M. miurus	955	1035	1545	684	204	681	784	348	297	1378	1812	525	1143
		M. ochrogaster	955	1035	1545	684	204	681	784	348	297	1378	1812	525	1143
		M. richardsoni	955	1035	1545	684	204	681	784	348	297	1378	1812	525	1143
	Neodon	N. fuscus	955	1035	1545	684	204	681	784	348	297	1378	1812	525	1143
		N. irene	955	1035	1545	684	204	681	784	348	297	1378	1812	525	1143
		N. sikimensis	955	1035	1545	684	204	681	784	348	297	1378	1812	525	1143
	Proedromys	P. liangshanensis	955	1035	1545	684	204	681	784	348	297	1378	1812	525	1143
	Terricola	T. daghestanicus	955	1035	1545	684	204	681	784	348	297	1378	1812	525	1143
		T. subterraneus	955	1035	1545	684	204	681	784	348	297	1378	1812	525	1143
Dicrostonychini	Dicrostonyx	D. groenlandicus	955	1035	1545	684	204	681	784	348	297	1378	1812	525	1143
		D. hudsonius	955	1035	1545	684	204	681	784	348	297	1378	1812	525	1143
		D. torquatus	955	1035	1545	684	204	681	784	348	297	1378	1812	525	1143
	Phenacomys	P. intermedius	955	1035	1545	684	204	681	784	348	297	1378	1812	525	1143
Ellobiusini	Ellobius	E. fuscocapillus	955	1035	1545	684	204	681	784	348	297	1378	1812	525	1131
		E. lutescens	955	1035	1545	657	204	681	784	348	297	1378	1812	525	1131
		E. talpinus	955	1035	1545	684	204	681	784	348	297	1378	1812	525	1143
Lagurini	Eolagurus	E. luteus	955	1035	1545	684	204	681	784	348	297	1378	1812	525	1143
	Lagurus	L. lagurus	955	1035	1545	684	204	681	784	348	297	1378	1812	525	1143
Lemmini	Lemmus	L. trimucronatus	955	1035	1545	684	204	681	784	348	297	1378	1812	525	1143
	Myopus	M. schisticolor	955	1035	1545	684	204	681	784	348	297	1378	1812	525	1143
	Synaptomys	S. cooperi	955	1035	1545	684	204	681	784	348	297	1378	1812	525	1143
Clethrionomyini	Alticola	A. lemminus	955	1035	1545	684	204	681	784	348	297	1378	1812	525	1143
		A. macrotis	955	1035	1545	684	204	681	784	348	297	1378	1812	525	1143
		A. olchonensis	955	1035	1545	684	204	681	784	348	297	1378	1812	525	1143
		A. strelzowi	955	1035	1545	684	204	681	784	348	297	1378	1812	525	1143
		A. tuvinicus	955	1035	1545	684	204	681	784	348	297	1378	1812	525	1143
	Caryomys	C. inez	955	1035	1545	684	204	681	784	348	297	1378	1812	525	1143
	Clethrionomys	С. centralis	955	1035	1545	684	204	681	784	348	297	1378	1812	525	1143
		С. glareolus	955	1035	1545	684	204	681	784	348	297	1378	1812	525	1143
		С. rutilus	955	1035	1545	684	204	681	784	348	297	1378	1812	525	1143
	Craseomys	C. regulus	955	1035	1545	684	204	681	784	348	297	1378	1812	525	1143
		C. rufocanus	955	1035	1545	684	160	680	784	348	290	1374	1812	0	1143
	Eothenomys	E. chinensis	955	1035	1545	684	204	681	784	348	297	1378	1812	525	1143
		E. melanogaster	955	1035	1545	684	204	681	784	348	297	1378	1812	525	1143
		E. miletus	955	1035	1545	684	204	681	784	348	297	1378	1812	525	1143
Ondatrini	Ondatra	O. zibethicus	955	1035	1545	684	204	681	784	348	297	1378	1812	525	1143
Prometeomyni	Prometheomys	P. schaposchnikowi	955	1035	1545	684	204	681	784	348	297	1378	1782	525	1143
incertae sedis	Dinaromys	D. bogdanovi	955	1035	1545	684	204	681	784	348	297	1378	1812	525	1143
	Hyperacrius	H. fertilis	955	517	1312	367	204	384	631	185	297	221	1018	525	1143
	Lemmiscus	L. curtatus	896	629	1545	684	204	681	727	263	170	879	695	460	1143
outgroup
	Akodon	A. montensis	955	1035	1545	684	204	681	784	348	297	1374	1812	525	1143
	Cricetulus	C. griseus	955	1035	1545	684	204	681	784	348	297	1378	1812	525	1143
		C. longicaudatus	955	1035	1545	684	204	681	784	348	297	1378	1812	525	1143
		C. migratorius	955	1035	1545	684	204	681	784	348	288	1378	1812	525	1143
	Urocricetus	U. kamensis	955	1035	1545	684	204	681	784	348	288	1378	1809	525	1143
	Peromyscus	P. megalops	955	1035	1545	684	204	681	784	348	297	1378	1812	525	1143
