# Supplementary material for: A mitochondrial genome phylogeny of voles and lemmings (Rodentia: Arvicolinae): Evolutionary and taxonomic implications
Source: PLoS One. 2021 Nov 19;16(11):e0248198. doi: 10.1371/journal.pone.0248198 (PMC8604340; doi:10.1371/journal.pone.0248198)
Supplement: S6 Table — Each codon position is indicated by numbers. For nucleotides, percentages are given. (XLSX) [file pone.0248198.s009.xlsx]

## Sheet: Лист1
S6 Table. Source table for the PCA analysis. Each codon position is indicated by numbers. For nucleotides, percentages are given.
Species	T1	C1	A1	G1	T2	C2	A2	G2	T3	C3	A3	G3
Agricola agrestis	2021-05-22	2021-09-23	32	2021-06-21	41.5	2021-06-26	2021-05-19	2021-04-12	2021-07-19	33.1	41	2021-02-06
Alexandromys fortis	2021-03-22	2021-05-24	2021-08-31	2021-04-21	41.5	2021-07-26	2021-05-19	2021-03-12	2021-06-17	35.6	41.1	2021-07-05
Alexandromys kikuchii	2021-04-22	2021-01-24	32.1	2021-04-21	41.2	2021-07-26	2021-09-19	2021-02-12	2021-04-17	35.8	40.2	2021-06-06
Alticola lemminus	2021-08-22	2021-09-23	32.1	2021-01-21	41.9	2021-03-26	2021-06-19	2021-02-12	2021-05-18	35.6	41.2	2021-06-04
Alticola macrotis	23	2021-08-23	32.1	2021-01-21	42	2021-02-26	2021-07-19	2021-01-12	2021-03-19	34.3	40.6	2021-08-05
Alticola montensis	2021-01-23	2021-06-24	2021-05-31	2021-08-20	41.9	2021-04-26	2021-06-19	12	2021-05-23	33.4	37.1	6
Alticola olchonensis	2021-06-22	24	31.9	2021-05-21	41.2	2021-02-27	2021-01-19	2021-05-12	18	35.1	39.8	2021-02-07
Alticola strelzovi	2021-02-22	2021-04-24	31.9	2021-05-21	41.2	2021-03-27	2021-02-19	2021-03-12	2021-08-17	35.3	39.5	2021-03-07
Alticola tuvinicus	2021-09-22	2021-07-23	31.9	2021-04-21	41.3	2021-01-27	2021-03-19	2021-03-12	2021-03-18	35.2	39.1	2021-03-07
Arvicola amphibius	2021-01-23	2021-07-23	2021-08-31	2021-04-21	41.9	2021-02-26	2021-07-19	2021-02-12	2021-09-24	2021-05-27	43.2	2021-03-04
Caryomys inez	2021-01-23	2021-05-23	32.4	21	42.2	26	2021-06-19	2021-02-12	2021-03-19	34	42	2021-06-04
Chionomys gud	2021-04-23	2021-01-23	32.2	2021-03-21	41.8	2021-03-26	2021-07-19	2021-02-12	2021-06-24	28	42.5	2021-09-04
Chionomys nivalis	2021-08-22	2021-06-23	32.1	2021-05-21	41.6	2021-05-26	2021-05-19	2021-03-12	2021-07-19	33	41.2	2021-01-06
Clethrionomys centralis	2021-08-22	24	32.3	21	41.9	2021-03-26	2021-05-19	2021-03-12	2021-08-18	34.4	41.7	2021-01-05
Clethrionomys glareolus	2021-01-23	2021-06-23	32.1	2021-03-21	41.9	2021-02-26	2021-05-19	2021-03-12	2021-08-19	33.7	41.6	5
Clethrionomys rutilus	2021-01-23	2021-06-23	32	2021-03-21	42	2021-02-26	2021-05-19	2021-02-12	2021-07-18	34.7	41.6	5
Craseomys regulus	2021-05-22	2021-08-23	31.9	2021-07-21	41.6	2021-05-26	2021-06-19	2021-03-12	2021-04-18	34.6	41.6	2021-04-05
Craseomys regulus	2021-06-22	2021-01-24	2021-07-31	2021-05-21	41.9	2021-02-26	2021-07-19	2021-02-12	2021-01-19	34.1	41.4	2021-04-05
Craseomys rufocanus	2021-09-21	2021-03-25	32.1	2021-08-20	42	2021-06-26	2021-09-19	2021-06-11	2021-07-17	35.7	42.5	2021-01-04
Cricetulus griseus	2021-08-24	2021-09-21	32.2	2021-01-21	42	26	2021-08-19	2021-02-12	30	2021-05-20	44.9	2021-05-04
Cricetulus longicaudatus	2021-09-24	2021-07-21	32.3	2021-02-21	41.9	2021-01-26	2021-07-19	2021-02-12	2021-07-30	2021-04-21	42.2	2021-07-05
Cricetulus migratorius	2021-09-23	2021-07-23	2021-01-31	2021-03-21	41.6	2021-08-26	2021-04-19	2021-02-12	2021-07-26	2021-05-31	35.9	2021-09-05
Dicrostonyx groenlandicus	2021-06-22	2021-01-24	32.2	2021-01-21	41.7	2021-05-26	2021-05-19	2021-02-12	2021-06-21	33.5	39.4	2021-06-05
Dicrostonyx hudsonius	2021-04-22	2021-03-24	32.2	2021-01-21	41.6	2021-06-26	2021-06-19	2021-02-12	2021-01-21	34.1	39	2021-08-05
Dicrostonyx torquatus	2021-01-23	2021-06-23	32.4	2021-08-20	41.7	2021-05-26	2021-06-19	2021-02-12	2021-06-21	33.3	39.9	2021-02-05
Dinaromys bogdanovi	2021-02-23	2021-04-23	31.9	2021-05-21	41.9	2021-04-26	2021-05-19	2021-02-12	2021-07-20	31.2	40.9	2021-03-07
Ellobius fuscocapillus	2021-07-21	2021-07-24	2021-07-31	2021-09-21	41.9	2021-04-26	2021-04-19	2021-02-12	2021-05-22	31.2	41.5	2021-08-04
Ellobius lutescens	2021-06-20	2021-04-26	31	22	42.1	2021-05-26	2021-09-18	2021-04-12	2021-02-17	37.1	38.8	2021-09-06
Ellobius talpinus	2021-06-21	2021-02-25	2021-07-31	2021-05-21	41.7	2021-05-26	2021-04-19	2021-03-12	2021-07-19	34.4	39.4	2021-06-06
Eolagurus luteus	2021-06-22	2021-03-23	32.4	2021-07-21	41.7	2021-03-26	2021-08-19	2021-02-12	21	2021-01-31	42	6
Eothenomys chinensis	2021-07-22	24	32.1	2021-02-21	42.1	26	2021-07-19	2021-02-12	2021-01-19	33.7	41.9	2021-03-05
Eothenomys melanogaster	2021-03-22	2021-03-24	32.1	2021-04-21	41.9	2021-02-26	2021-08-19	2021-02-12	2021-01-19	33.6	41	2021-03-06
Eothenomys miletus	2021-04-22	24	32.2	2021-04-21	41.9	2021-01-26	2021-08-19	2021-02-12	2021-03-17	35.5	40.9	2021-04-06
Hyperacrius fertilis	2021-07-24	2021-06-22	2021-03-30	2021-03-22	41.3	26	2021-06-19	2021-01-13	2021-07-22	31.4	37.6	2021-04-08
Iberomys cabrerae	22	2021-05-24	31.4	2021-01-22	41.4	2021-08-26	2021-05-19	2021-04-12	2021-09-18	34.2	38	2021-08-08
Lagurus lagurus	2021-05-23	23	32	2021-04-21	42	2021-01-26	2021-08-19	2021-01-12	2021-03-22	30.2	41.7	2021-09-05
Lasiopodomys brandtii	2021-02-23	2021-03-23	2021-05-31	2021-09-21	41.5	2021-07-26	2021-03-19	2021-05-12	2021-07-20	32	39.8	2021-06-07
Lasiopodomys gregalis	2021-02-22	2021-02-24	2021-08-31	2021-08-21	41.8	2021-03-26	2021-05-19	2021-03-12	2021-06-18	34.3	39.3	2021-08-07
Lasiopodomys mandarinus	2021-02-23	2021-06-23	32.1	2021-01-21	41.3	2021-01-27	2021-02-19	2021-04-12	2021-08-20	32.7	40.2	2021-03-06
Lasiopodomys raddei	2021-04-22	2021-02-24	2021-08-31	2021-07-21	41.6	2021-07-26	2021-05-19	2021-02-12	2021-02-20	33.3	39.4	2021-01-07
Lemmiscus curtatus	2021-04-23	24	31	2021-06-21	41.9	2021-05-26	2021-01-19	2021-05-12	2021-08-20	32.4	40.8	6
Lemmus trimucronatus	2021-08-22	24	2021-07-31	2021-05-21	42.1	26	2021-07-19	2021-02-12	23	2021-01-31	39.2	2021-07-06
Microtus arvalis	2021-08-22	2021-03-23	32.1	2021-09-21	41.5	2021-06-26	2021-08-19	2021-01-12	2021-06-20	32.6	40.1	2021-07-06
Microtus guentheri	2021-08-22	2021-01-23	32.2	2021-09-21	41.8	2021-02-26	2021-07-19	2021-02-12	2021-09-20	2021-07-31	41.9	2021-05-05
Microtus levis	2021-07-22	2021-05-23	31.9	22	41.6	2021-05-26	2021-08-19	2021-01-12	2021-02-21	2021-05-31	41.2	2021-01-06
Microtus socialis	2021-07-22	2021-07-23	32	2021-06-21	41.6	2021-05-26	2021-06-19	2021-03-12	2021-04-19	33.2	41.5	6
Mynomes californicus	23	2021-07-23	32.5	2021-09-20	41.6	2021-05-26	2021-07-19	2021-02-12	2021-03-20	32.4	41.8	2021-05-05
Mynomes longicaudus	2021-09-23	2021-09-22	31.9	2021-04-21	41.9	2021-02-26	2021-06-19	2021-03-12	2021-07-26	2021-05-27	40.4	2021-05-05
Mynomes miurus	2021-03-22	2021-09-23	2021-08-31	2021-09-21	41.5	2021-06-26	2021-06-19	2021-03-12	2021-03-19	33.2	41	2021-05-06
Mynomes ochrogaster	2021-07-22	24	2021-08-31	2021-05-21	41.6	2021-05-26	2021-05-19	2021-03-12	2021-02-19	33.9	41.6	2021-04-05
Mynomes richardsoni	2021-03-23	2021-03-23	32.1	2021-03-21	41.7	2021-05-26	2021-03-19	2021-05-12	2021-02-20	32.9	41.5	2021-04-05
Myopus schisticolor	2021-09-22	2021-04-24	2021-08-31	2021-09-20	41.5	2021-08-26	2021-07-19	2021-01-12	2021-05-20	33.2	40.4	2021-09-05
Neodon fuscus	22	2021-03-24	32	2021-07-21	41.4	2021-07-26	2021-05-19	2021-05-12	2021-07-18	34.5	37.8	9
Neodon irene	2021-09-22	2021-05-23	2021-07-31	2021-09-21	41.4	2021-08-26	2021-06-19	2021-02-12	2021-02-19	34.4	39.6	2021-07-06
Neodon sikimensis	2021-08-22	2021-08-23	32.2	2021-03-21	41.5	2021-06-26	2021-08-19	2021-01-12	18	34.5	42.4	2021-01-05
Ondatra zibethicus	2021-08-23	2021-09-22	32.7	2021-05-20	41.8	2021-02-26	20	12	2021-07-20	2021-05-29	45.7	2021-01-04
Peromyscus megalops	2021-04-23	2021-09-22	33.3	2021-04-20	41.8	2021-04-26	2021-07-19	2021-01-12	2021-06-21	2021-03-27	47.8	2021-03-03
Phenacomys intermedius	2021-03-23	2021-05-23	32.4	2021-07-20	42.2	2021-09-25	2021-08-19	2021-01-12	2021-01-25	2021-08-26	45.1	2021-09-02
Proedromys liangshanensis	2021-02-22	2021-02-24	32.2	2021-05-21	41.3	2021-08-26	2021-05-19	2021-04-12	2021-05-18	33.8	41.4	2021-03-06
Prometheomys schaposchnikowi	2021-07-22	2021-04-24	32.1	2021-07-20	41.5	2021-09-26	2021-03-19	2021-02-12	2021-07-20	33.2	40.1	6
Synaptomys cooperi	2021-05-22	2021-03-24	32.1	2021-01-21	41.7	2021-05-26	2021-06-19	2021-01-12	2021-06-21	33.7	39.3	2021-05-05
Terricola daghestanicus	2021-06-22	2021-07-23	32.3	2021-04-21	41.7	2021-04-26	2021-06-19	2021-04-12	2021-02-21	32	40.6	2021-02-06
Terricola subterraneus	2021-05-22	2021-08-23	32.5	2021-02-21	41.6	2021-04-26	2021-06-19	2021-03-12	2021-05-20	32.4	40.5	2021-05-06
Urocricetus kamensis	2021-01-22	2021-06-24	32.5	2021-08-20	41.1	27	2021-09-19	12	2021-03-20	32.6	42.8	2021-03-04
