# Supplementary material for: A mitochondrial genome phylogeny of voles and lemmings (Rodentia: Arvicolinae): Evolutionary and taxonomic implications
Source: PLoS One. 2021 Nov 19;16(11):e0248198. doi: 10.1371/journal.pone.0248198 (PMC8604340; doi:10.1371/journal.pone.0248198)
Supplement: S7 Table — Analysis performed on all sites for 1&2nd and 3rd codon position separately. Iss—index of substitution saturationIssSym is Iss.c assuming a symmetrical topology, IssAsym is Iss.c assuming an asymmetrical topology, NumOTU—number of operation taxonomic units. Red color indicates P-value < 0.05. (XLSX) [file pone.0248198.s010.xlsx]

## Sheet: Лист2
S7 Table. Test of substitution saturation Analysis performed on all sites for 1&2nd and 3rd codon position separately. Iss - index of substitution saturation, IssSym is Iss.c assuming a symmetrical topology, IssAsym is Iss.c assuming an asymmetrical topology, NumOTU - number of operation taxonomic units. Red color indicates P-value > 0.05
Gene	Codon position	NumOTU	Iss	Iss.cSym	P	Iss.cAsym	P
Full	1&2nd	4	0.159	0.854	0	0.845	0
		8	0.147	0.846	0	0.766	0
		16	0.152	0.842	0	0.68	0
		32	0.162	0.815	0	0.571	0
	3rd	4	0.576	0.849	0	0.837	0
		8	0.589	0.842	0	0.759	0
		16	0.601	0.827	0	0.669	0
		32	0.6	0.809	0	0.555	0
ATP6	1&2nd	4	0.09	0.792	0	0.759	0
		8	0.096	0.747	0	0.636	0
		16	0.099	0.712	0	0.503	0
		32	0.108	0.697	0	0.37	0
	3rd	4	0.567	0.777	0	0.762	0
		8	0.575	0.732	0	0.631	0.1062
		16	0.581	0.654	0.0293	0.458	0.0002
		32	0.591	0.685	0.0037	0.364	0
ATP8	1&2nd	4	0.193	0.785	0	0.8	0
		8	0.2	0.757	0	0.679	0
		16	0.209	0.61	0	0.459	0
		32	0.207	0.733	0	0.458	0
	3rd	4	0.479	0.857	0	0.948	0
		8	0.472	0.891	0	0.887	0
		16	0.469	0.566	0.1471	0.561	0.1707
		32	0.483	0.965	0	0.866	0
COX1	1&2nd	4	0.047	0.821	0	0.789	0
		8	0.05	0.79	0	0.684	0
		16	0.049	0.773	0	0.576	0
		32	0.054	0.75	0	0.446	0
	3rd	4	0.599	0.797	0	0.763	0
		8	0.603	0.753	0	0.641	0.0775
		16	0.602	0.723	0	0.514	0
		32	0.602	0.704	0	0.378	0
COX2	1&2nd	4	0.083	0.792	0	0.759	0
		8	0.104	0.747	0	0.636	0
		16	0.107	0.713	0	0.504	0
		32	0.116	0.697	0	0.371	0
	3rd	4	0.57	0.777	0	0.762	0
		8	0.597	0.732	0.0001	0.631	0.3213
		16	0.593	0.654	0.0639	0.459	0.0001
		32	0.592	0.685	0.0039	0.363	0
COX3	1&2nd	4	0.093	0.797	0	0.764	0
		8	0.101	0.754	0	0.642	0
		16	0.104	0.724	0	0.515	0
		32	0.105	0.704	0	0.378	0
	3rd	4	0.588	0.778	0	0.758	0
		8	0.586	0.732	0	0.627	0.2096
		16	0.587	0.666	0.0131	0.464	0.0001
		32	0.589	0.682	0.0022	0.356	0
CYTB	1&2nd	4	0.237	0.825	0	0.793	0
		8	0.239	0.795	0	0.691	0
		16	0.243	0.779	0	0.585	0
		32	0.244	0.757	0	0.459	0
	3rd	4	0.53	0.787	0	0.756	0
		8	0.539	0.74	0	0.629	0.0006
		16	0.541	0.698	0	0.489	0.0352
		32	0.548	0.689	0	0.36	0
ND1	1&2nd	4	0.104	0.804	0	0.773	0
		8	0.103	0.764	0	0.654	0
		16	0.11	0.742	0	0.532	0
		32	0.112	0.716	0	0.389	0
	3rd	4	0.593	0.782	0	0.756	0
		8	0.569	0.735	0	0.626	0.0448
		16	0.578	0.683	0.0001	0.476	0.0001
		32	0.584	0.684	0.0001	0.354	0
ND2	1&2nd	4	0.202	0.807	0	0.776	0
		8	0.213	0.768	0	0.659	0
		16	0.227	0.748	0	0.539	0
		32	0.234	0.722	0	0.397	0
	3rd	4	0.614	0.784	0	0.756	0
		8	0.655	0.737	0.0031	0.627	0.3111
		16	0.654	0.69	0.1678	0.482	0
		32	0.672	0.686	0.5647	0.356	0
ND3	1&2nd	4	0.215	0.777	0	0.761	0
		8	0.21	0.732	0	0.63	0
		16	0.222	0.655	0	0.459	0
		32	0.224	0.684	0	0.362	0
	3rd	4	0.67	0.794	0.0129	0.822	0.0024
		8	0.654	0.775	0.0091	0.709	0.2277
		16	0.651	0.598	0.2227	0.469	0
		32	0.662	0.765	0.0125	0.516	0.0005
ND4	1&2nd	4	0.207	0.817	0	0.785	0
		8	0.169	0.784	0	0.677	0
		16	0.197	0.766	0	0.565	0
		32	0.208	0.742	0	0.431	0
	3rd	4	0.661	0.793	0	0.759	0
		8	0.654	0.748	0.0001	0.636	0.4467
		16	0.649	0.713	0.0033	0.504	0
		32	0.666	0.698	0.126	0.371	0
ND4l	1&2nd	4	0.145	0.777	0	0.768	0
		8	0.165	0.735	0	0.638	0
		16	0.16	0.642	0	0.455	0
		32	0.161	0.691	0	0.378	0
	3rd	4	0.556	0.806	0	0.85	0
		8	0.611	0.799	0.0002	0.748	0.0067
		16	0.617	0.587	0.5203	0.486	0.007
		32	0.616	0.808	0	0.592	0.5884
ND5	1&2nd	4	0.218	0.827	0	0.795	0
		8	0.221	0.798	0	0.695	0
		16	0.223	0.782	0	0.59	0
		32	0.226	0.761	0	0.466	0
	3rd	4	0.664	0.802	0	0.77	0
		8	0.626	0.761	0	0.651	0.2193
		16	0.652	0.738	0	0.527	0
		32	0.664	0.713	0.0058	0.385	0
ND6	1&2nd	4	0.167	0.784	0	0.756	0
		8	0.176	0.738	0	0.628	0
		16	0.193	0.691	0	0.483	0
		32	0.206	0.686	0	0.356	0
	3rd	4	0.284	0.797	0	0.764	0
		8	0.286	0.754	0	0.643	0
		16	0.303	0.725	0	0.515	0
		32	0.31	0.705	0	0.378	0.0018
